# Supplementary material for: Variability within a clonal population of Erwinia amylovora disclosed by phenotypic analysis
Source: PeerJ. 2022 Jul 21;10:e13695. doi: 10.7717/peerj.13695 (PMC9308965; doi:10.7717/peerj.13695)
Supplement: Supplemental Information 6 [file peerj-10-13695-s006.xls]

## Sheet: Growth dataset
	Strains		LMG 2024					Ea 230					Ea 320					Ea 390					Ea 490					Ea 630					Ea 680					Ea 820					CFBP1430
			REP1	REP2	REP3	HOUR		REP1	REP2	REP3	HOUR		REP1	REP2	REP3	HOUR		REP1	REP2	REP3	HOUR		REP1	REP2	REP3	HOUR		REP1	REP2	REP3	HOUR		REP1	REP2	REP3	HOUR		REP1	REP2	REP3	HOUR		REP1	REP2	REP3	HOUR
			0.0296	0.0084	0.007	1		0.0236	0.0108	0.0071	1		0.0082	0.0111	0.0054	1		0.0074	0.0067	0.0137	1		0.0112	0.0083	0.0093	1		0.0165	0.0213	0.0102	1		0.0093	0.0078	0.0069	1		0.0098	0.0112	0.0073	1		0.0176	0.0117	0.009	1
REP1 = Biological replicate 1			0.0731	0.0275	0.0274	2		0.0663	0.0356	0.0291	2		0.028	0.038	0.0197	2		0.0264	0.0217	0.0354	2		0.0295	0.0248	0.0303	2		0.0573	0.0708	0.0366	2		0.0271	0.026	0.0285	2		0.0344	0.037	0.0298	2		0.0493	0.0309	0.0263	2
			0.1383	0.0637	0.065	3		0.1321	0.0863	0.0764	3		0.0707	0.0902	0.0465	3		0.0584	0.0492	0.0778	3		0.0634	0.0612	0.0677	3		0.1573	0.1806	0.091	3		0.0703	0.0679	0.0699	3		0.0771	0.0882	0.0762	3		0.1191	0.0677	0.0556	3
REP2 = Biological replicate 2			0.2222	0.1203	0.1242	4		0.2119	0.166	0.1386	4		0.1448	0.1678	0.0932	4		0.1105	0.0993	0.1483	4		0.1297	0.1266	0.1384	4		0.245	0.2495	0.1802	4		0.1778	0.1493	0.1469	4		0.1501	0.1715	0.1465	4		0.217	0.1239	0.1027	4
			0.2953	0.2027	0.1923	5		0.2827	0.2278	0.2023	5		0.2274	0.2366	0.1653	5		0.1749	0.1659	0.2069	5		0.2059	0.2049	0.2164	5		0.3173	0.3228	0.2662	5		0.2516	0.2575	0.2156	5		0.2385	0.2598	0.2359	5		0.3376	0.2003	0.1753	5
REP3 = Biological replicate 3			0.3664	0.2995	0.2589	6		0.3498	0.294	0.2651	6		0.2954	0.3052	0.2385	6		0.2436	0.2533	0.2674	6		0.338	0.2888	0.2911	6		0.3744	0.3862	0.3433	6		0.3127	0.3289	0.3002	6		0.3244	0.3393	0.3226	6		0.4962	0.2777	0.2612	6
			0.4364	0.3807	0.3215	7		0.4207	0.3678	0.3277	7		0.3633	0.3801	0.312	7		0.2958	0.3192	0.3046	7		0.4557	0.3687	0.3551	7		0.4314	0.4432	0.4118	7		0.3705	0.3736	0.3634	7		0.4066	0.4188	0.4039	7		0.6087	0.3487	0.3433	7
			0.4876	0.4419	0.3835	8		0.4662	0.4357	0.387	8		0.433	0.4437	0.374	8		0.3474	0.3769	0.3503	8		0.5388	0.445	0.4199	8		0.4875	0.4878	0.4673	8		0.4386	0.4303	0.4191	8		0.4724	0.4712	0.4621	8		0.708	0.4055	0.4124	8
			0.5361	0.499	0.4462	9		0.5149	0.4796	0.4466	9		0.4836	0.4914	0.4332	9		0.4139	0.4391	0.4023	9		0.6114	0.4999	0.4576	9		0.5308	0.5564	0.523	9		0.4724	0.4855	0.4798	9		0.5213	0.5142	0.5101	9		0.8014	0.4646	0.4792	9
			0.5806	0.548	0.4901	10		0.5607	0.5244	0.4839	10		0.5266	0.5372	0.4765	10		0.4735	0.4984	0.4554	10		0.6728	0.5525	0.4977	10		0.57	0.6009	0.5706	10		0.5105	0.5181	0.5323	10		0.5679	0.5547	0.5544	10		0.8538	0.5191	0.5409	10
			0.6224	0.6075	0.5366	11		0.5994	0.5676	0.5188	11		0.5677	0.5731	0.522	11		0.5426	0.5518	0.5059	11		0.7526	0.5991	0.534	11		0.6193	0.6444	0.6125	11		0.5555	0.555	0.5928	11		0.6105	0.5942	0.5958	11		0.8751	0.5693	0.6014	11
			0.6619	0.6611	0.5779	12		0.6382	0.6023	0.5599	12		0.6075	0.6173	0.5627	12		0.5782	0.5903	0.5488	12		0.8133	0.6433	0.5682	12		0.6556	0.6812	0.6518	12		0.586	0.5963	0.6175	12		0.6543	0.6353	0.6386	12		0.8997	0.6202	0.655	12
			0.7058	0.7043	0.6163	13		0.6671	0.6483	0.5918	13		0.6471	0.6502	0.6	13		0.624	0.6305	0.5854	13		0.8658	0.6871	0.6029	13		0.6824	0.7238	0.693	13		0.6221	0.6346	0.6716	13		0.6948	0.6736	0.6785	13		0.9301	0.6648	0.7079	13
			0.7427	0.7464	0.6534	14		0.7066	0.6715	0.6246	14		0.6806	0.6878	0.6305	14		0.6596	0.6728	0.62	14		0.9146	0.7228	0.632	14		0.7105	0.743	0.7232	14		0.6547	0.6651	0.694	14		0.7315	0.709	0.7122	14		0.9613	0.7091	0.7544	14
			0.7787	0.7876	0.6898	15		0.7388	0.7027	0.6536	15		0.7124	0.7172	0.6605	15		0.6972	0.7094	0.6555	15		0.954	0.7564	0.6635	15		0.7465	0.7618	0.7575	15		0.687	0.6973	0.7263	15		0.7678	0.7435	0.7467	15		0.994	0.752	0.7956	15
			0.8117	0.8189	0.7219	16		0.7706	0.7335	0.683	16		0.7451	0.7516	0.6885	16		0.7351	0.7455	0.6901	16		0.9855	0.7899	0.6937	16		0.7753	0.7869	0.7886	16		0.7164	0.7255	0.7579	16		0.8009	0.776	0.7801	16		1.0259	0.7918	0.8358	16
			0.8429	0.8535	0.7557	17		0.8032	0.763	0.7134	17		0.7792	0.7828	0.7217	17		0.7742	0.7818	0.7143	17		1.0128	0.8227	0.7224	17		0.8065	0.8108	0.8178	17		0.7456	0.7539	0.7929	17		0.8354	0.8078	0.8129	17		1.0535	0.8259	0.8742	17
			0.8715	0.8736	0.7863	18		0.8319	0.7905	0.7418	18		0.8111	0.8129	0.7525	18		0.811	0.8106	0.7561	18		1.0382	0.8517	0.7514	18		0.8298	0.824	0.8529	18		0.7714	0.7826	0.8242	18		0.8668	0.8357	0.8427	18		1.0816	0.8602	0.9133	18
			0.9009	0.907	0.8152	19		0.8617	0.8197	0.7732	19		0.8435	0.8416	0.783	19		0.8494	0.843	0.7881	19		1.0663	0.8816	0.781	19		0.873	0.8521	0.8843	19		0.7964	0.8118	0.855	19		0.8959	0.8656	0.8743	19		1.1113	0.8955	0.9529	19
			0.9271	0.8979	0.8421	20		0.8918	0.8528	0.8021	20		0.8772	0.8702	0.811	20		0.8917	0.8544	0.8127	20		1.0881	0.9094	0.8049	20		0.9014	0.8715	0.9159	20		0.8199	0.8396	0.8896	20		0.9338	0.8971	0.91	20		1.1364	0.9285	0.9885	20
			0.9515	0.9211	0.8666	21		0.9146	0.8769	0.83	21		0.9011	0.8944	0.8395	21		0.9065	0.8721	0.8391	21		1.1046	0.9336	0.8304	21		0.9276	0.8922	0.9406	21		0.8468	0.8681	0.9163	21		0.9581	0.9245	0.9364	21		1.1606	0.9598	1.0243	21
			0.9724	0.9372	0.8904	22		0.9374	0.8998	0.8521	22		0.923	0.9166	0.8637	22		0.9271	0.8933	0.871	22		1.1151	0.9543	0.857	22		0.9515	0.9156	0.963	22		0.8774	0.8963	0.9433	22		0.9783	0.9464	0.9581	22		1.1853	0.9925	1.0589	22
			0.9981	0.9567	0.9142	23		0.9577	0.9205	0.8764	23		0.9451	0.9362	0.8859	23		0.9469	0.915	0.9017	23		1.1328	0.9731	0.8802	23		0.9763	0.9423	0.9894	23		0.9034	0.9233	0.9684	23		0.9986	0.9692	0.9811	23		1.207	1.0268	1.0895	23
			1.0182	0.9772	0.9331	24		0.9788	0.9412	0.8954	24		0.9674	0.956	0.9097	24		0.968	0.9398	0.9224	24		1.1515	0.9939	0.9032	24		0.9998	1.131	1.0092	24		0.9262	0.9504	0.9918	24		1.0142	0.9897	1.0001	24		1.2286	1.0538	1.12	24
