# Supplementary material for: Variability within a clonal population of Erwinia amylovora disclosed by phenotypic analysis
Source: PeerJ. 2022 Jul 21;10:e13695. doi: 10.7717/peerj.13695 (PMC9308965; doi:10.7717/peerj.13695)
Supplement: Supplemental Information 7 [file peerj-10-13695-s007.xlsx]

## Sheet: Antibiogram
	CN 10				OT 30				S 10				OA 2
Strain	Halo size, 1 (mm)	Halo size, 2 (mm)	Halo size, 3 (mm)	Average (mm)	Halo size, 1 (mm)	Halo size, 2 (mm)	Halo size, 3 (mm)	Average (mm)	Halo size, 1 (mm)	Halo size, 2 (mm)	Halo size, 3 (mm)	Average (mm)	Halo size, 1 (mm)	Halo size, 2 (mm)	Halo size, 3 (mm)	Average (mm)
LMG 2024	24.266	25.856	25.258	25.1267	34.356	35.474	36.098	35.3093	19.23	20.464	21.1	20.2647	36.95	34.802	36.904	36.2187
Ea 230	26.154	28.972	27.084	27.4033	34.808	35.48	35.024	35.104	24.56	25.258	25.868	25.2287	37.646	39.006	41.562	39.4047
Ea 320	30.83	29.264	28.388	29.494	35.432	37.406	36.312	36.3833	23.952	24.804	22	23.5853	38.716	39.876	36.388	38.3267
Ea 390	27.662	31.734	29.994	29.7967	35.438	41.078	35.66	37.392	25.142	30.006	27.412	27.52	38.774	40.862	36.564	38.7333
Ea 490	26.516	31.082	27.384	28.3273	33.908	36.312	34.792	35.004	23.346	23.892	24.786	24.008	34.186	36.872	35.106	35.388
Ea 630	25.002	26.516	24.56	25.3593	34.568	37.17	34.778	35.5053	23.104	19.72	22.178	21.6673	38.106	36.938	37.622	37.5553
Ea 680	26.95	28.062	27.444	27.4853	39.24	40.116	38.268	39.208	24.078	25.084	23.604	24.2553	40.682	40.202	36.932	39.272
Ea 820	28.478	27.72	29.152	28.45	35.94	39.432	37.196	37.5227	25.578	24.644	21.596	23.9393	38.496	40.456	38.748	39.2333
CFBP 1430	27.2	25.7	24.04	25.6467	39.2	36.04	37.24	37.4933	22.4	20.96	21.62	21.66	37.2	35.78	36.58	36.52
